# Supplementary material for: FABP3 Aggravates Cerebral Ischemia–Reperfusion Injury by Promoting Mitochondrial Lipid Accumulation and Enhancing BAX-Dependent Apoptosis
Source: Cells. 2026 May 29;15(11):1003. doi: 10.3390/cells15111003 (PMC13256585; doi:10.3390/cells15111003)
Supplement: Supplementary file 1 [file cells-15-01003-s001.zip]

Archive with 1 entries (1 files):
- cells-4260792-supplementary.pdf
